# Supplementary material for: Achieving improved accuracy for imputation of ancient DNA
Source: Bioinformatics. 2022 Nov 15;39(1):btac738. doi: 10.1093/bioinformatics/btac738 (PMC9805568; doi:10.1093/bioinformatics/btac738)
Supplement: btac738_Supplementary_Data [file btac738_supplementary_data.zip]

Archive with 3 entries (2 files):
- btac738_Supplementary_Data/
- btac738_Supplementary_Data/supplementary_material.pdf
- btac738_Supplementary_Data/supplementary_tables.xlsx
